# Supplementary material for: Novel Insight into Metabolism Mechanism of Biogenic Amines During Fermentation of Chinese Traditional Fermented Mandarin Fish (Chouguiyu) Based on Metabolism Pathway and Correlation Network
Source: Foods. 2025 Aug 18;14(16):2863. doi: 10.3390/foods14162863 (PMC12385225; doi:10.3390/foods14162863)
Supplement: Supplementary file 1 [file foods-14-02863-s001.zip]

Archive with 1 entries (1 files):
- foods-3747639-supplementary.pdf
